# Supplementary material for: PI3Kγ Deficiency Suppresses Cutaneous Squamous Cell Carcinoma Formation by Modulating the Tumour Microenvironment Rather Than by Directly Regulating Keratinocyte Proliferation
Source: Exp Dermatol. 2026 Feb 6;35(2):e70219. doi: 10.1111/exd.70219 (PMC12880963; doi:10.1111/exd.70219)
Supplement: Supplementary file 1 — Table S1: Lists the antibodies used for immunoblotting and immunohistochemistry. [file EXD-35-e70219-s004.xlsx]

## Sheet: Antibodies
Supplementary Table 1. Antibodies used for immunoblots and immunohisitochemistry
Antibody	Clone	Species	Dilution	Supplier	RRID
a-tubulin	10G10	mouse	1:20000	FUJIFILM	AB_2943605
Arginase-1	4M7	rabbit	1:1000	Proteintech	AB_3670723
CD4	EPR19514	rabbit	1:1000	abcam	AB_2686917
CD8a	53-6.7	mouse	1:1000	eBioscience	AB_467087
CD163	EPR19518	rabbit	1:500/1:1000	abcam	AB_2943119
E-cadhein	240000000000	rabbit	1:1000	Cell Signaling Technology	AB_2291471
FoxP3	FJK-16s	rat	5 mg/mL	eBioscience	AB_467576
IFNg	6K20	rabbit	1:1000	Proteintech	AB_3672145
iNOS	n/a	rabbit	1:1000	Proteintech	AB_2782960
K6	n/a	rabbit	1:1000	GeneTex	AB_1950653
K14	n/a	rabbit	1:1000	Covance	AB_292096
NF-kB p65	D14E12	rabbit	1:1000	Cell Signaling Technology	AB_10859369
phospho-NFkB p65 (Ser536)	93H1	rabbit	1:1000	Cell Signaling Technology	AB_331284
n/a, not available; RRID, research resources identifier.
