# Supplementary material for: PI3Kγ Deficiency Suppresses Cutaneous Squamous Cell Carcinoma Formation by Modulating the Tumour Microenvironment Rather Than by Directly Regulating Keratinocyte Proliferation
Source: Exp Dermatol. 2026 Feb 6;35(2):e70219. doi: 10.1111/exd.70219 (PMC12880963; doi:10.1111/exd.70219)
Supplement: Supplementary file 2 — Table S2: Summarises the results of the chemical carcinogenesis experiments. [file EXD-35-e70219-s001.xls]

## Sheet: tumor formation
	Supplementary Table 2. Changes in tumor numbers during chemical carcinogenesis
	Mouse Strain: FVB/N
	Genotype: wild-type					Genotype: PI3K p110γ+/-					Genotype: PI3K p110γ-/-
	ID	Sex	Week of first tomor formation†	Number of tumors (week/number)‡		ID	Sex	Week of first tumor formation†	Number of tumors (week/number)‡		ID	Sex	Week of first tumor formation†	Number of tumors (week/number)‡
	1	♀	26	26w (2); 38w (4); 42w (5)		8005	♂	5	5w (1); 52w (2)		7071	♂		None
	2	♀	12	12w (1); 14w (2); 18w (4)		8547	♂	23	23w (1); 29w (4)		7072	♀		None
	3	♂	12	12w (1); 21w (4); 22w (7); 30w (8)		8572	♂	19	19w (1); 48w (2)		7073	♀		None
	4	♂	17	17w (1); 21w (3); 25w (4)		8573	♂	20	20w (1); 23w (2)		8010	♀		None
	5	♂	15	15w (1); 18w(2); 21w (4); 23w (6); 28w (8)		8574	♂	25	25w (2); 40w (4)		8108	♀		None
	6	♂	16	16w (1); 18w(2); 20w (2); 21w (4); 26w (5)		8698	♂	16	16w (1)		8550	♀	56	56w (2)
	7	♂		None		8979	♂	43	43w (1)		8648	♂		None
	8	♂	8	8w (1); 13w(1); 16w (2); 21w (3); 25w (5)		9092	♀		None		8649	♂		None
	9	♀	13	13w (1); 18w(2); 21w (4); 25w (6)		9173	♂		None		8650	♂		None
	10	♀	11	11w (1); 20w (4); 25w (6); 29w (6)		9182	♀	51	51w(1)		8655	♀		None
	11	♀	12	12w (1); 18w(2); 20w (3); 25w (4); 29w (4)		9175	♂	27	27w (1)		8656	♀	54	54w (1)
	12	♀	17	17w (1); 18w(2); 20w (4); 25w (5); 29w (6)		8704	♀	13	13w(1)		8981	♀		None
	13	♀	22	22w (1); 24w(2)		9179	♀		None		8978	♀		None
	14	♂	13	13w (2); 24w (4); 40w(4); 42w(5)		9496	♂		None		9091	♀		None
	15	♀	23	23w (1)		9497	♀		None		9097	♀		None
	16	♂	18	18w (1); 24w(2); 36w (3); 38w (4)		9559	♀	27	27w (1)		9098	♀		None
	17	♀	27	27w (1); 28w(2); 31w (3); 43w(5)		9562	♀	27	27w (1); 34w(2)		9180	♀		None
	18	♀	27	27w (1); 28w(2)		10155	♂	24	24w(1)		9181	♀	56	56w (1)
	19	♀	16	16w (1); 28w (3); 29w (6 ); 43w (10)		10156	♀		None		9348	♀		None
	20	♀	51	51w(2)		10157	♀	34	None		9564	♀		None
		†Week in which tumor formation was first observed after DMBA application.
		‡Number of tumors (shown in parentheses) at each indicated week.
