# Supplementary material for: PI3Kγ Deficiency Suppresses Cutaneous Squamous Cell Carcinoma Formation by Modulating the Tumour Microenvironment Rather Than by Directly Regulating Keratinocyte Proliferation
Source: Exp Dermatol. 2026 Feb 6;35(2):e70219. doi: 10.1111/exd.70219 (PMC12880963; doi:10.1111/exd.70219)
Supplement: Supplementary file 3 — Table S3: Summarises the tumour cell implantation experiments. [file EXD-35-e70219-s003.xlsx]

## Sheet: Inplantation
Table 3. Summary of tumor cell implantation experiments
Experiment 1
Number of injected cSCC cells	1×107 cells
Days after tumor implantation	21 days
	Genotype	ID	Tumor weight (g)
	wild type	19-11	1.03
		19-14	0.489
	PI3K p110γ -/-	19-15	0.218
		19-18	0.41
		19-20	0.21
		19-23	0.272
		19-26	0.196
Experiment 2
Number of injected cSCC cells	0.9×107 cells
Days after tumor implantation	21 days
	Genotype	ID	Tumor weight (g)
	wild type	1	0.582
		2	1.072
		3	2.425
		4	0.438
	PI3K p110γ -/-	1	0.106
		2	0.613
		3	0.489
		4	0.462
		5	0.547
Experiment 3
Number of injected cSCC cells	1×107 cells
Days after tumor implantation	21 days
	Genotype	ID	Tumor weight (g)
	wild type	20-1	0.058
		20-2	0.415
	PI3K p110γ -/-	20-3	0.157
		20-4	0.303
		20-5	1.038
Experiment 4
Number of injected cSCC cells	0.8×107 cells
Days after tumor implantation	13 days
	Genotype	ID	Tumor weight (g)
	wild type	98	0.2254
		99	0.2484
		100	0.0764
	PI3K p110γ -/-	91	0.0766
		92	0.1189
		93	0.1875
Experiment 5
Number of injected cSCC cells	0.8×107 cells
Days after tumor implantation	15 days
	Genotype	ID	Tumor weight (g)
	wild type	125	0.4047
		126	0.3296
		130	0.4786
		132	0.5483
	PI3K p110γ -/-	119	0.261
		120	0.2864
		121	0.2513
		122	0.3189
		123	0.2118
		124	0.3252
