# Supplementary material for: PI3Kγ Deficiency Suppresses Cutaneous Squamous Cell Carcinoma Formation by Modulating the Tumour Microenvironment Rather Than by Directly Regulating Keratinocyte Proliferation
Source: Exp Dermatol. 2026 Feb 6;35(2):e70219. doi: 10.1111/exd.70219 (PMC12880963; doi:10.1111/exd.70219)
Supplement: Supplementary file 4 — Figure S1: Shows the morphological and immunological characterisation of syngeneic cSCC cells. [file EXD-35-e70219-s002.zip]

Archive with 2 entries (2 files):
- exd70219-sup-0004-FigureS1.docx
- exd70219-sup-0005-FigureS1@Supplementary Figure1.pptx
